# Supplementary material for: Can Glycosylation Mask the Detection of MHC Expressing p53 Peptides by T Cell Receptors?
Source: Biomolecules. 2021 Jul 19;11(7):1056. doi: 10.3390/biom11071056 (PMC8301869; doi:10.3390/biom11071056)
Supplement: Supplementary file 1 [file biomolecules-11-01056-s001.zip]

Archive with 1 entries (1 files):
- biomolecules-1245424-supplementary.pdf
